# Supplementary material for: Clock-talk: have we forgotten about geographic variation?
Source: J Comp Physiol A Neuroethol Sens Neural Behav Physiol. 2023 Jun 16;210(4):649–66. doi: 10.1007/s00359-023-01643-9 (PMC11226528; doi:10.1007/s00359-023-01643-9)
Supplement: Supplementary file 1 — Supplementary file1 (XLSX 17 KB) [file 359_2023_1643_MOESM1_ESM.xlsx]

## Sheet: Sheet1
Supplemental Data for % Long-Day Response in Figures 3-5.
Locality coordinates and symbols for figures in Table 1.
		Gulf Coast		NC Coast			NC Mtn			Mid-Latitude			PA Mt	N East	N West
Fig. 3
Pulse	WI	LI	CR	GS	PM	CB	DB	HK	NP	HV	MM	PB	TH	KC	ML	DL
11.5	16.4622	18.5606	5.6568	2.381	1.0101	0	0	0	0	0.9804	0.9804	1.9048	0	1	0	0
12.5	89.0774	91.7774	70.6378	68.5157	60	32.0518	37.1212	28.2828	52.2282	40.2241	42.2129	44.2008	32.3529	25	23	19
13.5	98.0392	98.9899	95.3131	86.5079	89.994	84.7237	72.812	78.2911	98.0375	92.7976	91.2771	94.7753	91.1765	72	60	61
14.5	98.0375	94.4037	96.1039	91.0582	87.0565	59.5139	74.15	38.2066	90.2304	74.7059	86.1472	88.5533	74.2109	45	47	42
15.5	96.9994	91.7929	88.0264	55	63.3635	18.5606	45.6366	26.3675	64.7059	68.5417	62.695	69.4205	27.1673	14	14	24
16.5	91.3355	85.6052	81.9005	31.1111	21.5909	2.1505	9.4137	4.6914	37.1825	24.0963	33.5854	32.3529	4.7899	3	0	1
17.5	61.2698	53.0655	37.0707	13.5926	8.1281	0	1.0417	0	6.7787	10.7843	10.4762	8.7675	0	0	0	0
18.5	35.4903	25.7164	12.7426	1.0753	6.4913	0	0	0	0	3.8095	1.8018	4.9351	0.9804	0	0	0
19.5	36.6811	40.1768	10.101	9.0845	24.2076	0	0	1.1905	10.6443	15.5182	13.4174	15.4902	0	0	0	0
20.5	79.7852	76.816	78.8522	63.6966	85.2874	0	6.0606	0	24.986	25.2941	18.4034	21.9048	0	0	0	0
21.5	98.0672	93.7144	87.5631	60.2963	34.9514	0	2.1505	0	2.9464	2.9149	4.8739	4.9408	0	0	0	0
22.5	36.1786	23.3932	5.7555	1.1494	1.3889	0	0	0	0	0.9804	2.9412	0	0	0	0	0
Fig. 4
Pulse	WI		CR	GS	PM	CB	DB	HK	NP	HV	MM	PB	TH	KC	ML	DL
11	83.5103		57.7554	44.1497	21.5525	17.3341	48.3481	29.2798	48.4876	35.8491	28.5899	30.1272	0	0	0
13	75.8346		70.2018	57.1953	49.1991	39.8181	60.5113	40.7652	63.3838	65.3944	64.88	67.3412	35.4739	29.9646	27.2817
15	66.4146		50.2863	31.1657	15.0489	6.79059	26.8813	10.7347	25.7876	30.5658	19.1083	26.8949	0	4.67875	7.62468
17	49.3739		31.6958	27.4449	13.1046	0	0	0	9.65167	4.67875	4.67875	3.44892	0	0	3.6986
19	51.9894		23.7658	28.6283	11.3369	0	0	0	0	7.92257	3.34166	3.34166	0	3.24382	10.5259
21	64.6643		41.3935	38.8567	26.1073	0	0	0	12.4827	6.68653	6.53969	0	0	0	0
23	42.622		17.3405	11.3166	0	0	0	0	3.29165	0	0	0	0	0	0
25	23.8457		11.5829	0	0	0	0	0	3.24382	0	0	0	0	0	0
27	11.2621		3.50658	4.82584	0	0	0	0	0	0	0	0	0	0	0
29	0		4.90478	0	0	0	0	0	0	0	0	0	0	0	0
31	0		0	0	0	0	0	0	0	0	0	0	0	0	0
33	3.29165		0	0	0	0	0	0	0	0	0	0	0	0	0
35	23.6909		14.6346	22.8327	8.49432	0	0	0	0	0	0	0	0	0	0
37	51.1496		34.7321	45.3081	28.0232	0	0	0	6.63332	6.58549	0	3.34166	0	0	0
39	66.3091		42.1121	35.284	20.3918	4.90478	3.39402	0	7.74236	9.37018	4.90478	3.50658	0	0	5.36737
41	47.7583		37.1668	21.7441	13.0723	10.3563	19.8589	8.64767	11.1777	12.7962	0	8.06966	0	0	0
43	80.644		55.9998	58.1726	40.0022	27.9079	50.5991	53.0024	33.4026	28.0855	20.4953	25.2089	9.8837	0	0
45	90		66.9656	60.0408	34.2473	18.9326	38.3462	32.4925	40.283	34.6178	24.889	30.7533	0	3.19802	0
Fig. 5
Pulse	WI	LI	CR	GS	PM	CB	DB	HK	NP	HV	MM	PB	TH	KC	ML	DL
12	100		96.8	100	84.9	98.7	96.7	70.7				95.2		57.3	29.5
14.5	98.7		88.9	91.7	59.4	61	60	21.1				89.2		63	27.9
17	97.2		74.4	82.1	50.6	5.7	3.8	2.7				37.5		20.3	30.6
19.5	97.2		67.9	81.6	55.2	5	2.2	1.7				26.9		23.3	25.6
22	94.8		43.9	68.4	61.8	0	0	1.3				9.5		14.9	2.2
24.5	86.2		20.9	57.7	44.4	1.4	0	0				4.1		15.4	1.6
27	59		9.3	43.5	34.1	0	1.2	0				1.4		11.1	2.9
29.5	30.7		11.3	40.4	21	1.5	1.4	0				0		16.2	0
32	43.5		11.6	33.4	15	0	1.4	0				4.8		2.5	3.1
34.5	56.2		24.9	50.8	40	0	0	0				4.1		6.9	0
37	93.9		65.6	84.3	66.1	0	6.7	1.3				5.8		9.2	7.5
39.5	91.2		56.4	72.3	49.9	0	3.5	0				9.8		5.8	14
42	98.7		79.4	94.2	65.9	1.5	17.3	2.6				27.2		33.2	14.3
44.5	100		73.6	93.5	66.9	0	6.6	0				18		37.8	9.5
47	90.4		45.1	79.7	63.7	1.4	5.7	0				14.3		23.1	3.1
49.5	71.4		23.8	59.7	48.2	1.3	6.4	0				1.4		11.2	1.8
52	57.5		26.6	57.5	36.2	3.3	5.3	0				5.3		12.8	3.9
54.5	61.8		27.4	63.7	31.8	0	6	0				3.1		10.8	0
57	78.7		50.3	61.6	51.1	0	7.2	0				6.7		13.6	4.5
59.5	97.2		65.7	80.1	58.6	1.5	10.1	3.1				16.5		20.2	18
62	97		58.5	79	39.6	12.4	19.6	7.3				25.4		17.1	8.9
64.5	96.3		82.5	89.7	74.8	66.4	76.4	33.4				72.2		33.7	15.6
67	98.9		84.2	98.8	76.8	96.9	82.4	68.7				91		29.8	10.3
18:54	100		100	100	100	98.6	100	100				100		97.5	100
